# Supplementary material for: Implementation of Video Consultations Within a Personalized Hybrid Care Model for Children and Adolescents with Type 1 Diabetes Using Automated Insulin Delivery Systems: A Real-World Descriptive Study
Source: J Pers Med. 2026 Jul 4;16(7):364. doi: 10.3390/jpm16070364 (PMC13412691; doi:10.3390/jpm16070364)
Supplement: Supplementary file 1 [file jpm-16-00364-s001.zip]

Archive with 1 entries (1 files):
- jpm-4371926-supplementary.pdf
